# Supplementary material for: Inhibition of Myeloperoxidase Activity in Cystic Fibrosis Sputum by Peptide Inhibitor of Complement C1 (PIC1)
Source: PLoS One. 2017 Jan 30;12(1):e0170203. doi: 10.1371/journal.pone.0170203 (PMC5279725; doi:10.1371/journal.pone.0170203)
Supplement: S1 Fig — (XLSX) [file pone.0170203.s001.xlsx]

## Sheet: Sheet1
Figure 1A
Sample	Abs
CF sol	1.34
CF sol w PIC1	0.131
CF sol + PMN	1.902
CF sol + PMN + PIC1	0.164
CF sol + PMN +Pseudo	1.866
CF sol + PMN + Pseudo +PIC1	0.214
CF sol + PMN+Agg IgG	2.354
CF sol + PMN+Agg IgG+PIC1	0.272
Fig 1B
Sample #	x 10E6				Samples	MPO-pre	MPO-postPIC1
1d	229				4a	7.9	0
	214.65				2j	17.29	0
1e	117.41				9d	34.41	0
	30.1				34j	68.92	16.55
2j	17.29				15e	55.77	12.92
	0				10g	71.54	19.09
2m	158.85				17c	77.44	25.77
	43.21				29e	110.51	43.24
3i	1117.64				1e	117.41	30.1
	493.15				2m	158.85	43.21
4a	7.9				1d	229	214.65
	0				5e	305.93	173.21
5e	305.93				28a	325.09	297.05
	173.21				3i	1117.64	493.15
9d	34.41
	0				median	93.975	27.935		fold-diff
10g	71.54				T-test	0.0206202			3.4
	19.09				F-test	0.0233929
15e	55.77				ANOVA	0.0412
	12.92
17c	77.44
	25.77
28a	325.09
	297.05
29e	110.51
	43.24
34i	68.92
	16.55
Fig 1C
Sol #2m
PIC1
mg/ml	n=1	n=2	n=3	Avg	SE	T-test
20	0.121	0.256	0.319	0.232	0.047743	0.000119093
10	0.163	0.769	1.099	0.677	0.224057
5	0.471	1.242	1.439	1.05067	0.241446
2.5	0.724	1.713	1.547	1.328	0.249963
1.25		1.759	1.935	1.847	0.0508671
0.625		2.093	2.164	2.1285	0.0205202
0.312	2.111	2.816	2.284	2.40367	0.173408
0	2.33	2.969	2.635	2.64467	0.150844
Fig 1D
Sample	Abs (450 nm)
sol pH 7.0	1.28
sol pH 6.0	1.5
sol pH 5.0	1.4
sol pH 4.0	0.89
sol + PIC1 (pH 4.7)	0.315
