# Supplementary material for: Inhibition of Myeloperoxidase Activity in Cystic Fibrosis Sputum by Peptide Inhibitor of Complement C1 (PIC1)
Source: PLoS One. 2017 Jan 30;12(1):e0170203. doi: 10.1371/journal.pone.0170203 (PMC5279725; doi:10.1371/journal.pone.0170203)
Supplement: S3 Fig — (XLSX) [file pone.0170203.s003.xlsx]

## Sheet: Plate 1 - Sheet1
Fig 3A
	DMSO		PIC1		ABAH	ABAH	ABAH	avg	SE
mM	2		4		5	6	7	8	9
3.75	1.38		0.046		0.184	0.173	0.101	0.152667	0.0212768
1.875	1.703		0.041		0.431	0.429	0.278	0.379333	0.0414209
0.9375	1.907		0.057		0.727	0.735	0.481	0.647667	0.0681482
0.468	1.944		0.132		1.147	1.111	0.779	1.01233	0.0957485
0.234	2.22		0.674		1.775	1.948	1.45	1.72433	0.11933
0.117	2.076		1.189		2.426	2.381	1.937	2.248	0.127559
0.0585	2.729		1.777		2.998	2.792	2.887	2.89233	0.0486611
0	2.588		2.813		2.575	2.439	2.771	2.595	0.0787712
Fig 3B and 3C
	ABTS				O-dianisidin
Inhibitor	PIC1	ABAH	DMSO		PIC1	ABAH
mM	1	2	3	4	5	6
3.75	0.141	0.134	0.595		0.048	0.047
1.875	0.146	0.134	0.614		0.05	0.052
0.9375	0.162	0.136	0.608		0.055	0.058
0.468	0.27	0.135	0.597		0.076	0.071
0.234	0.501	0.136	0.7		0.3	0.105
0.117	0.776	0.137	0.687		0.585	0.19
0.058	0.875	0.135	0.811		0.759	0.338
0	0.924	0.903	0.875		0.825	0.815
