# Supplementary material for: Inhibition of Myeloperoxidase Activity in Cystic Fibrosis Sputum by Peptide Inhibitor of Complement C1 (PIC1)
Source: PLoS One. 2017 Jan 30;12(1):e0170203. doi: 10.1371/journal.pone.0170203 (PMC5279725; doi:10.1371/journal.pone.0170203)
Supplement: S4 Fig — (XLSX) [file pone.0170203.s004.xlsx]

## Sheet: n=3
	1a	1b	1c
Wavelength	G1	G1	G1
300	0.26	0.269	0.293
310	0.162	0.167	0.182
320	0.136	0.14	0.15
330	0.12	0.123	0.131
340	0.103	0.103	0.111
350	0.101	0.099	0.106
360	0.1	0.098	0.103
370	0.097	0.095	0.1
380	0.094	0.091	0.096
390	0.094	0.09	0.093
400	0.101	0.094	0.097
410	0.115	0.106	0.107
420	0.131	0.122	0.122
430	0.14	0.13	0.131
440	0.123	0.127	0.129
450	0.091	0.101	0.108
460	0.068	0.073	0.081
470	0.059	0.06	0.067
480	0.057	0.055	0.061
490	0.056	0.054	0.058
500	0.055	0.054	0.057
510	0.054	0.053	0.056
520	0.053	0.052	0.055
530	0.053	0.05	0.054
540	0.054	0.053	0.056
550	0.055	0.053	0.056
560	0.058	0.055	0.058
570	0.059	0.058	0.06
580	0.059	0.057	0.06
590	0.055	0.054	0.057
600	0.053	0.051	0.055
610	0.052	0.051	0.055
620	0.052	0.051	0.057
630	0.051	0.05	0.056
640	0.05	0.049	0.053
650	0.049	0.048	0.051
660	0.047	0.046	0.049
670	0.047	0.046	0.048
680	0.047	0.046	0.049
690	0.047	0.046	0.049
700	0.047	0.046	0.048
	2a	2b	2c
Wavelength	H1	H1	H1
300	0.256	0.257	0.276
310	0.159	0.16	0.171
320	0.134	0.132	0.141
330	0.118	0.115	0.122
340	0.102	0.095	0.101
350	0.1	0.087	0.094
360	0.099	0.083	0.09
370	0.097	0.08	0.086
380	0.093	0.076	0.081
390	0.093	0.071	0.077
400	0.1	0.068	0.077
410	0.114	0.07	0.08
420	0.13	0.074	0.087
430	0.139	0.082	0.092
440	0.122	0.091	0.096
450	0.091	0.097	0.091
460	0.068	0.089	0.079
470	0.06	0.073	0.068
480	0.057	0.061	0.061
490	0.056	0.056	0.057
500	0.055	0.053	0.055
510	0.054	0.052	0.054
520	0.053	0.051	0.053
530	0.053	0.051	0.052
540	0.053	0.051	0.054
550	0.055	0.051	0.053
560	0.057	0.051	0.054
570	0.058	0.052	0.054
580	0.057	0.051	0.054
590	0.054	0.051	0.053
600	0.052	0.052	0.052
610	0.051	0.056	0.055
620	0.051	0.062	0.059
630	0.05	0.063	0.059
640	0.049	0.053	0.052
650	0.048	0.048	0.05
660	0.047	0.047	0.049
670	0.046	0.046	0.048
680	0.047	0.046	0.049
690	0.046	0.046	0.049
700	0.046	0.046	0.049

## Sheet: summary
Fig 4A
	MPO alone			MPO alone						MPO+PIC1+H2O2							MPO + H2O2							MPO + H2O2+PIC1						MPO + PIC1
	n=1	n=2	n=3	n=1	n=2	n=3	avg	SE		n=1	n=2	n=3	avg	SE			n=1	n=2	n=3	avg	SE			n=1	n=2	n=3	avg	SE		n=1	n=2	n=3	avg	SE
300	0.274	0.281	0.26	0.29	0.311	0.256	0.278667	0.00756908		0.289	0.313	0.293	0.298333	0.0060686			0.295	0.313	0.257	0.288333	0.013493			0.312	0.336	0.276	0.308	0.014253		0.291	0.296	0.269	0.285333	0.00677943
310	0.172	0.177	0.162	0.185	0.203	0.159	0.176333	0.00603413		0.18	0.193	0.182	0.185	0.00330374			0.19	0.204	0.16	0.184667	0.0106096			0.201	0.219	0.171	0.197	0.0114445		0.182	0.185	0.167	0.178	0.00455145
320	0.145	0.15	0.136	0.157	0.175	0.134	0.1495	0.00564954		0.151	0.16	0.15	0.153667	0.00259937			0.16	0.173	0.132	0.155	0.00988873			0.17	0.184	0.141	0.165	0.010351		0.153	0.156	0.14	0.149667	0.004014
330	0.126	0.132	0.12	0.137	0.157	0.118	0.131667	0.00533569		0.132	0.14	0.131	0.134333	0.00232814			0.14	0.152	0.115	0.135667	0.00890915			0.148	0.161	0.122	0.143667	0.00937217		0.134	0.138	0.123	0.131667	0.00366595
340	0.106	0.113	0.103	0.117	0.137	0.102	0.113	0.00489229		0.109	0.117	0.111	0.112333	0.00196494			0.115	0.128	0.095	0.112667	0.00784558			0.121	0.136	0.101	0.119333	0.0082874		0.112	0.116	0.103	0.110333	0.00314249
350	0.103	0.111	0.101	0.113	0.135	0.1	0.1105	0.00489654		0.105	0.112	0.106	0.107667	0.00178682			0.105	0.12	0.087	0.104	0.00779811			0.112	0.127	0.094	0.111	0.00779811		0.108	0.112	0.099	0.106333	0.00314249
360	0.101	0.109	0.1	0.111	0.134	0.099	0.109	0.00492622		0.103	0.109	0.103	0.105	0.00163493			0.098	0.115	0.083	0.0986667	0.00755633			0.106	0.122	0.09	0.106	0.00755141		0.106	0.109	0.098	0.104333	0.0026837
370	0.098	0.106	0.097	0.107	0.131	0.097	0.106	0.00486383		0.101	0.106	0.1	0.102333	0.00151715			0.092	0.111	0.08	0.0943333	0.00737734			0.1	0.117	0.086	0.101	0.00732684		0.104	0.107	0.095	0.102	0.00294741
380	0.094	0.102	0.094	0.103	0.126	0.093	0.102	0.00467164		0.097	0.102	0.096	0.0983333	0.00151715			0.088	0.106	0.076	0.09	0.00712649			0.095	0.112	0.081	0.096	0.00732684		0.1	0.102	0.091	0.0976667	0.00276545
390	0.094	0.102	0.094	0.102	0.126	0.093	0.101833	0.00466817		0.095	0.1	0.093	0.096	0.00170169			0.084	0.101	0.071	0.0853333	0.0071004			0.092	0.107	0.077	0.092	0.00707945		0.097	0.101	0.09	0.096	0.00262778
400	0.1	0.11	0.101	0.109	0.134	0.1	0.109	0.00486383		0.099	0.103	0.097	0.0996667	0.00144187			0.084	0.097	0.068	0.083	0.00685566			0.093	0.106	0.077	0.092	0.00685566		0.102	0.105	0.094	0.100333	0.0026837
410	0.114	0.125	0.115	0.123	0.15	0.114	0.1235	0.00515618		0.113	0.114	0.107	0.111333	0.00178682			0.086	0.099	0.07	0.085	0.00685566			0.099	0.108	0.08	0.0956667	0.00674649		0.117	0.119	0.106	0.114	0.00330374
420	0.13	0.143	0.131	0.139	0.169	0.13	0.140333	0.00560472		0.131	0.131	0.122	0.128	0.00245239			0.09	0.104	0.074	0.0893333	0.00708469			0.105	0.114	0.087	0.102	0.00648842		0.135	0.136	0.122	0.131	0.00368615
430	0.139	0.153	0.14	0.147	0.179	0.139	0.1495	0.0057711		0.141	0.141	0.131	0.137667	0.00272488			0.092	0.112	0.082	0.0953333	0.00720936			0.109	0.12	0.092	0.107	0.00665786		0.145	0.146	0.13	0.140333	0.00423015
440	0.122	0.134	0.123	0.131	0.159	0.122	0.131833	0.0053083		0.136	0.139	0.129	0.134667	0.00242193			0.093	0.121	0.091	0.101667	0.00791624			0.106	0.124	0.096	0.108667	0.00669678		0.141	0.142	0.127	0.136667	0.00395812
450	0.091	0.099	0.091	0.099	0.122	0.091	0.0988333	0.00447379		0.108	0.116	0.108	0.110667	0.00217991			0.094	0.127	0.097	0.106	0.00861252			0.094	0.119	0.091	0.101333	0.00725556		0.111	0.114	0.101	0.108667	0.00321259
460	0.068	0.075	0.068	0.076	0.095	0.068	0.075	0.00390075		0.076	0.087	0.081	0.0813333	0.00259937			0.089	0.118	0.089	0.0986667	0.00790216			0.079	0.107	0.079	0.0883333	0.00762967		0.078	0.081	0.073	0.0773333	0.00190742
470	0.06	0.065	0.059	0.067	0.084	0.06	0.0658333	0.00352234		0.061	0.07	0.067	0.066	0.00216281			0.075	0.099	0.073	0.0823333	0.00682853			0.071	0.094	0.068	0.0776667	0.00671339		0.062	0.066	0.06	0.0626667	0.00144187
480	0.056	0.061	0.057	0.063	0.08	0.057	0.0623333	0.00337952		0.056	0.064	0.061	0.0603333	0.00190742			0.067	0.086	0.061	0.0713333	0.00615968			0.067	0.086	0.061	0.0713333	0.00615968		0.057	0.061	0.055	0.0576667	0.00144187
490	0.056	0.06	0.056	0.062	0.079	0.056	0.0615	0.00333056		0.054	0.062	0.058	0.058	0.00188785			0.064	0.08	0.056	0.0666667	0.00576749			0.065	0.083	0.057	0.0683333	0.00628497		0.056	0.06	0.054	0.0566667	0.00144187
500	0.055	0.06	0.055	0.062	0.079	0.055	0.061	0.00347139		0.054	0.06	0.057	0.057	0.00141589			0.062	0.078	0.053	0.0643333	0.00597613			0.064	0.081	0.055	0.0666667	0.00623158		0.055	0.06	0.054	0.0563333	0.00151715
510	0.054	0.059	0.054	0.061	0.078	0.054	0.06	0.00347139		0.053	0.06	0.056	0.0563333	0.00165748			0.061	0.076	0.052	0.063	0.00572225			0.063	0.079	0.054	0.0653333	0.00597613		0.054	0.059	0.053	0.0553333	0.00151715
520	0.054	0.058	0.053	0.06	0.078	0.053	0.0593333	0.00357127		0.052	0.058	0.055	0.055	0.00141589			0.06	0.075	0.051	0.062	0.00572225			0.062	0.078	0.053	0.0643333	0.00597613		0.053	0.058	0.052	0.0543333	0.00151715
530	0.053	0.058	0.053	0.059	0.077	0.053	0.0588333	0.00346672		0.05	0.057	0.054	0.0536667	0.00165748			0.06	0.075	0.051	0.062	0.00572225			0.061	0.078	0.052	0.0636667	0.00623158		0.053	0.057	0.05	0.0533333	0.00165748
540	0.053	0.059	0.054	0.06	0.077	0.053	0.0593333	0.00342036		0.052	0.059	0.056	0.0556667	0.00165748			0.059	0.076	0.051	0.062	0.00602562			0.061	0.079	0.054	0.0646667	0.00608692		0.053	0.059	0.053	0.055	0.00163493
550	0.055	0.06	0.055	0.061	0.079	0.055	0.0608333	0.00346672		0.053	0.059	0.056	0.056	0.00141589			0.06	0.075	0.051	0.062	0.00572225			0.061	0.079	0.053	0.0643333	0.00628497		0.055	0.059	0.053	0.0556667	0.00144187
560	0.058	0.063	0.058	0.064	0.082	0.057	0.0636667	0.00351642		0.056	0.062	0.058	0.0586667	0.00144187			0.059	0.076	0.051	0.062	0.00602562			0.062	0.079	0.054	0.065	0.00602562		0.057	0.062	0.055	0.058	0.00170169
570	0.059	0.064	0.059	0.066	0.084	0.058	0.065	0.0036659		0.058	0.064	0.06	0.0606667	0.00144187			0.06	0.077	0.052	0.063	0.00602562			0.063	0.08	0.054	0.0656667	0.00623158		0.06	0.064	0.058	0.0606667	0.00144187
580	0.058	0.063	0.059	0.065	0.082	0.057	0.064	0.00347938		0.058	0.063	0.06	0.0603333	0.00118775			0.06	0.076	0.051	0.0623333	0.00597613			0.063	0.079	0.054	0.0653333	0.00597613		0.059	0.063	0.057	0.0596667	0.00144187
590	0.055	0.06	0.055	0.062	0.079	0.054	0.0608333	0.00352234		0.054	0.06	0.057	0.057	0.00141589			0.06	0.075	0.051	0.062	0.00572225			0.061	0.078	0.053	0.064	0.00602562		0.055	0.06	0.054	0.0563333	0.00151715
600	0.053	0.057	0.053	0.06	0.076	0.052	0.0585	0.00338841		0.051	0.058	0.055	0.0546667	0.00165748			0.06	0.076	0.052	0.0626667	0.00576749			0.061	0.078	0.052	0.0636667	0.00623158		0.052	0.057	0.051	0.0533333	0.00151715
610	0.052	0.056	0.052	0.059	0.074	0.051	0.0573333	0.0032454		0.051	0.058	0.055	0.0546667	0.00165748			0.061	0.08	0.056	0.0656667	0.00597613			0.061	0.08	0.055	0.0653333	0.00615968		0.052	0.056	0.051	0.053	0.0012487
620	0.051	0.055	0.052	0.059	0.074	0.051	0.057	0.00330755		0.051	0.06	0.057	0.056	0.00216281			0.061	0.087	0.062	0.07	0.00695245			0.061	0.085	0.059	0.0683333	0.00682853		0.052	0.056	0.051	0.053	0.0012487
630	0.051	0.056	0.051	0.058	0.074	0.05	0.0566667	0.00337952		0.05	0.06	0.056	0.0553333	0.0023755			0.061	0.088	0.063	0.0706667	0.0071004			0.061	0.085	0.059	0.0683333	0.00682853		0.052	0.056	0.05	0.0526667	0.00144187
640	0.05	0.054	0.05	0.057	0.072	0.049	0.0553333	0.0032454		0.049	0.056	0.053	0.0526667	0.00165748			0.06	0.076	0.053	0.063	0.00556437			0.061	0.078	0.052	0.0636667	0.00623158		0.05	0.054	0.049	0.051	0.0012487
650	0.048	0.052	0.049	0.056	0.071	0.048	0.054	0.00330755		0.047	0.053	0.051	0.0503333	0.00144187			0.059	0.071	0.048	0.0593333	0.00542929			0.06	0.074	0.05	0.0613333	0.00568972		0.048	0.053	0.048	0.0496667	0.00136244
660	0.047	0.051	0.047	0.055	0.069	0.047	0.0526667	0.003211		0.046	0.052	0.049	0.049	0.00141589			0.058	0.069	0.047	0.058	0.0051916			0.059	0.074	0.049	0.0606667	0.00593874		0.046	0.051	0.046	0.0476667	0.00136244
670	0.046	0.051	0.047	0.054	0.069	0.046	0.0521667	0.00329423		0.045	0.051	0.048	0.048	0.00141589			0.057	0.069	0.046	0.0573333	0.00542929			0.059	0.073	0.048	0.06	0.00591368		0.046	0.05	0.046	0.0473333	0.00108995
680	0.046	0.051	0.047	0.055	0.069	0.047	0.0525	0.00326318		0.045	0.051	0.049	0.0483333	0.00144187			0.057	0.069	0.046	0.0573333	0.00542929			0.059	0.074	0.049	0.0606667	0.00593874		0.045	0.051	0.046	0.0473333	0.00151715
690	0.047	0.051	0.047	0.055	0.069	0.046	0.0525	0.00326318		0.045	0.051	0.049	0.0483333	0.00144187			0.057	0.069	0.046	0.0573333	0.00542929			0.059	0.073	0.049	0.0603333	0.00568972		0.046	0.05	0.046	0.0473333	0.00108995
700	0.046	0.051	0.047	0.055	0.069	0.046	0.0523333	0.00331314		0.044	0.051	0.048	0.0476667	0.00165748			0.056	0.068	0.046	0.0566667	0.00519874			0.059	0.073	0.049	0.0603333	0.00568972		0.046	0.05	0.046	0.0473333	0.00108995
Fig 4B
										MPO + PIC1
	MPO	MPO	MPO	Avg	SE		n=1	n=2	n=3	avg	SE		MPO+ABAH
300	0.29	0.311	0.256	0.285667	0.0092497		0.291	0.296	0.269	0.285333	0.00677943
310	0.185	0.203	0.159	0.182333	0.00737209		0.182	0.185	0.167	0.178	0.00455145
320	0.157	0.175	0.134	0.155333	0.00684882		0.153	0.156	0.14	0.149667	0.004014
330	0.137	0.157	0.118	0.137333	0.00649936		0.134	0.138	0.123	0.131667	0.00366595		0.191
340	0.117	0.137	0.102	0.118667	0.00585192		0.112	0.116	0.103	0.110333	0.00314249		0.128
350	0.113	0.135	0.1	0.116	0.00589604		0.108	0.112	0.099	0.106333	0.00314249		0.11
360	0.111	0.134	0.099	0.114667	0.00592735		0.106	0.109	0.098	0.104333	0.0026837		0.1
370	0.107	0.131	0.097	0.111667	0.00582338		0.104	0.107	0.095	0.102	0.00294741		0.095
380	0.103	0.126	0.093	0.107333	0.00563929		0.1	0.102	0.091	0.0976667	0.00276545		0.09
390	0.102	0.126	0.093	0.107	0.00568506		0.097	0.101	0.09	0.096	0.00262778		0.086
400	0.109	0.134	0.1	0.114333	0.00587087		0.102	0.105	0.094	0.100333	0.0026837		0.087
410	0.123	0.15	0.114	0.129	0.0062437		0.117	0.119	0.106	0.114	0.00330374		0.094
420	0.139	0.169	0.13	0.146	0.00680544		0.135	0.136	0.122	0.131	0.00368615		0.106
430	0.147	0.179	0.139	0.155	0.00705387		0.145	0.146	0.13	0.140333	0.00423015		0.118
440	0.131	0.159	0.122	0.137333	0.00643064		0.141	0.142	0.127	0.136667	0.00395812		0.119
450	0.099	0.122	0.091	0.104	0.00536338		0.111	0.114	0.101	0.108667	0.00321259		0.113
460	0.076	0.095	0.068	0.0796667	0.00462185		0.078	0.081	0.073	0.0773333	0.00190742		0.096
470	0.067	0.084	0.06	0.0703333	0.00411326		0.062	0.066	0.06	0.0626667	0.00144187		0.076
480	0.063	0.08	0.057	0.0666667	0.00397596		0.057	0.061	0.055	0.0576667	0.00144187		0.063
490	0.062	0.079	0.056	0.0656667	0.00397596		0.056	0.06	0.054	0.0566667	0.00144187		0.056
500	0.062	0.079	0.055	0.0653333	0.00411326		0.055	0.06	0.054	0.0563333	0.00151715		0.053
510	0.061	0.078	0.054	0.0643333	0.00411326		0.054	0.059	0.053	0.0553333	0.00151715		0.051
520	0.06	0.078	0.053	0.0636667	0.00429811		0.053	0.058	0.052	0.0543333	0.00151715		0.05
530	0.059	0.077	0.053	0.063	0.00416246		0.053	0.057	0.05	0.0533333	0.00165748		0.051
540	0.06	0.077	0.053	0.0633333	0.00411326		0.053	0.059	0.053	0.055	0.00163493		0.051
550	0.061	0.079	0.055	0.065	0.00416246		0.055	0.059	0.053	0.0556667	0.00144187		0.052
560	0.064	0.082	0.057	0.0676667	0.00429811		0.057	0.062	0.055	0.058	0.00170169		0.053
570	0.066	0.084	0.058	0.0693333	0.00443796		0.06	0.064	0.058	0.0606667	0.00144187		0.054
580	0.065	0.082	0.057	0.068	0.00425483		0.059	0.063	0.057	0.0596667	0.00144187		0.053
590	0.062	0.079	0.054	0.065	0.00425483		0.055	0.06	0.054	0.0563333	0.00151715		0.051
600	0.06	0.076	0.052	0.0626667	0.00407255		0.052	0.057	0.051	0.0533333	0.00151715		0.051
610	0.059	0.074	0.051	0.0613333	0.00389125		0.052	0.056	0.051	0.053	0.0012487		0.057
620	0.059	0.074	0.051	0.0613333	0.00389125		0.052	0.056	0.051	0.053	0.0012487		0.064
630	0.058	0.074	0.05	0.0606667	0.00407255		0.052	0.056	0.05	0.0526667	0.00144187		0.065
640	0.057	0.072	0.049	0.0593333	0.00389125		0.05	0.054	0.049	0.051	0.0012487		0.051
650	0.056	0.071	0.048	0.0583333	0.00389125		0.048	0.053	0.048	0.0496667	0.00136244		0.045
660	0.055	0.069	0.047	0.057	0.00371107		0.046	0.051	0.046	0.0476667	0.00136244		0.044
670	0.054	0.069	0.046	0.0563333	0.00389125		0.046	0.05	0.046	0.0473333	0.00108995		0.043
680	0.055	0.069	0.047	0.057	0.00371107		0.045	0.051	0.046	0.0473333	0.00151715		0.043
690	0.055	0.069	0.046	0.0566667	0.0038626		0.046	0.05	0.046	0.0473333	0.00108995		0.043
700	0.055	0.069	0.046	0.0566667	0.0038626		0.046	0.05	0.046	0.0473333	0.00108995		0.043
Fig 4C
	MPO	MPO				+NaOCl	'+NaOCl				+PIC1+NaOCl
Wavelength	A1	first run	Avg	SE		A1	first run	Avg	SE		B1	first run	avg	SE
300	0.302	0.309	0.3055	0.00351046		0.418	0.346	0.382	0.0257143		0.311	0.322	0.3165	0.00551644
310	0.198	0.191	0.1945	0.00351046		0.291	0.232	0.2615	0.0210714		0.191	0.199	0.195	0.00401195
320	0.17	0.166	0.168	0.00200598		0.226	0.193	0.2095	0.0117857		0.159	0.17	0.1645	0.00551644
330	0.152	0.154	0.153	0.00100299		0.172	0.164	0.168	0.00285714		0.138	0.155	0.1465	0.0085254
340	0.133	0.143	0.138	0.00501494		0.126	0.136	0.131	0.00357143		0.115	0.137	0.126	0.0110329
350	0.131	0.15	0.1405	0.00952839		0.104	0.123	0.1135	0.00678571		0.11	0.137	0.1235	0.0135403
360	0.129	0.153	0.141	0.0120359		0.089	0.113	0.101	0.00857143		0.108	0.138	0.123	0.0150448
370	0.125	0.153	0.139	0.0140418		0.08	0.105	0.0925	0.00892857		0.104	0.138	0.121	0.0170508
380	0.12	0.151	0.1355	0.0155463		0.073	0.098	0.0855	0.00892857		0.1	0.134	0.117	0.0170508
390	0.12	0.158	0.139	0.0190568		0.068	0.096	0.082	0.01		0.098	0.135	0.1165	0.0185553
400	0.129	0.179	0.154	0.0250747		0.065	0.099	0.082	0.0121429		0.103	0.148	0.1255	0.0225672
410	0.144	0.214	0.179	0.0351046		0.064	0.104	0.084	0.0142857		0.116	0.175	0.1455	0.0295882
420	0.163	0.25	0.2065	0.04363		0.063	0.108	0.0855	0.0160714		0.134	0.208	0.171	0.0371106
430	0.172	0.261	0.2165	0.044633		0.061	0.106	0.0835	0.0160714		0.144	0.221	0.1825	0.0386151
440	0.145	0.212	0.1785	0.0336001		0.06	0.095	0.0775	0.0125		0.139	0.205	0.172	0.0330986
450	0.105	0.139	0.122	0.0170508		0.06	0.082	0.071	0.00785714		0.11	0.152	0.131	0.0210628
460	0.083	0.093	0.088	0.00501494		0.058	0.072	0.065	0.005		0.078	0.097	0.0875	0.00952839
470	0.076	0.076	0.076	0		0.056	0.067	0.0615	0.00392857		0.062	0.072	0.067	0.00501494
480	0.073	0.07	0.0715	0.00150448		0.054	0.063	0.0585	0.00321429		0.056	0.064	0.06	0.00401195
490	0.072	0.068	0.07	0.00200598		0.054	0.061	0.0575	0.0025		0.054	0.062	0.058	0.00401195
500	0.071	0.066	0.0685	0.00250747		0.053	0.059	0.056	0.00214286		0.053	0.061	0.057	0.00401195
510	0.07	0.064	0.067	0.00300897		0.053	0.058	0.0555	0.00178571		0.053	0.059	0.056	0.00300897
520	0.069	0.062	0.0655	0.00351046		0.052	0.056	0.054	0.00142857		0.051	0.057	0.054	0.00300897
530	0.069	0.061	0.065	0.00401195		0.052	0.056	0.054	0.00142857		0.05	0.057	0.0535	0.00351046
540	0.069	0.064	0.0665	0.00250747		0.053	0.057	0.055	0.00142857		0.05	0.057	0.0535	0.00351046
550	0.071	0.066	0.0685	0.00250747		0.052	0.056	0.054	0.00142857		0.052	0.059	0.0555	0.00351046
560	0.074					0.053					0.054
570	0.075					0.053					0.057
580	0.073					0.053					0.056
590	0.069					0.053					0.053
600	0.066					0.053					0.05
610	0.065					0.054					0.05
620	0.063					0.053					0.05
630	0.063					0.053					0.05
640	0.062					0.054					0.048
650	0.06					0.053					0.046
660	0.059					0.053					0.045
670	0.058					0.053					0.044
680	0.058					0.053					0.044
690	0.058					0.052					0.045
700	0.057					0.052					0.045
Wavelength	B1
300	0.311
310	0.191
320	0.159
330	0.138
340	0.115
350	0.11
360	0.108
370	0.104
380	0.1
390	0.098
400	0.103
410	0.116
420	0.134
430	0.144
440	0.139
450	0.11
460	0.078
470	0.062
480	0.056
490	0.054
500	0.053
510	0.053
520	0.051
530	0.05
540	0.05
550	0.052
560	0.054
570	0.057
580	0.056
590	0.053
600	0.05
610	0.05
620	0.05
630	0.05
640	0.048
650	0.046
660	0.045
670	0.044
680	0.044
690	0.045
700	0.045
Fig 4D
Standard Curve:
uM	Abs
325	3.071		standard curve: x=y-0.084/0.0093
162.5	1.587
100	1.132
50	0.585
25	0.314
12.5	0.181
6.25	0.119
3.1	0.087
1.6	0.084
0	0.059
Sample	Abs	lin. Reg
MPO	0.088	0.43
MPO+bleach	0.095	1.18
PIC1+MPO+bleach	0.0889	0.54
