# Supplementary material for: Inhibition of Myeloperoxidase Activity in Cystic Fibrosis Sputum by Peptide Inhibitor of Complement C1 (PIC1)
Source: PLoS One. 2017 Jan 30;12(1):e0170203. doi: 10.1371/journal.pone.0170203 (PMC5279725; doi:10.1371/journal.pone.0170203)
Supplement: S5 Fig — (XLSX) [file pone.0170203.s005.xlsx]

## Sheet: Sheet1
Fig 5A
Time	MPO+TMB	MPO+PIC1+TMB	MPO+TMB+PIC1 at each time point, then add stop after 2 min.
15s	0.834	0.047	0.043
30s	1.049	0.043	0.042
1 min	1.706	0.046	0.045
2 min.	2.662	0.043	0.046
	add stop at each time pt.
Fig 5B
Summary
	n=1, 7-13	n=2, 7-13	n=3, 9-8	n=4, 9-8	avg	SE	P
Water	2.499		1.215	1.711	1.80833	0.305601
PIC1	0.064	0.058	0.1	0.124	0.0865	0.0134792	0.0219161
ABAH	0.719	0.395	0.345	0.611	0.5175	0.0766922
ph 7.0		1.273	0.973	1.707	1.31767	0.17417
ph 6.0		1.33	0.96	1.644	1.31133	0.161592
pH 5.0		1.572	0.929	1.831	1.444	0.219191
pH 4.0		1.357	1.103	1.741	1.40033	0.151595
